# Supplementary material for: BMP9-ID1 Pathway Attenuates N6-Methyladenosine Levels of CyclinD1 to Promote Cell Proliferation in Hepatocellular Carcinoma
Source: Int J Mol Sci. 2024 Jan 12;25(2):981. doi: 10.3390/ijms25020981 (PMC10816017; doi:10.3390/ijms25020981)
Supplement: Supplementary file 1 [file ijms-25-00981-s001.zip]

Archive with 3 entries (3 files):
- Figure S1.pdf
- Table S1-Patient parameters for Cohort1.xlsx
- Table S2.pdf
