# Supplementary material for: BMP9-ID1 Pathway Attenuates N6-Methyladenosine Levels of CyclinD1 to Promote Cell Proliferation in Hepatocellular Carcinoma
Source: Int J Mol Sci. 2024 Jan 12;25(2):981. doi: 10.3390/ijms25020981 (PMC10816017; doi:10.3390/ijms25020981)
Supplement: Supplementary file 1 [file ijms-25-00981-s001.zip › Table S1-Patient parameters for Cohort1.xlsx]

## Sheet: Sheet1
patient	gender	age	BMP9 expression	ID1 expression	CCND1 expression	days post surgery	death 1=yes 0=no	Recurrence	Recurrence Pattern	Metastasis	MVI	Liver cirrhosis (F1-FF2/FF3-FF4)	BCLC stage	tumor length	tumor width	tumor height	tumor volume	PIVKA-II	AFP
P01	female	51	High	Low	Low	3	0	No	No	No	No	F3	A	5	4	3	31.8	10384	15.67
P02	male	44	High	Low	Low	276	1	No	No	No	No	F4	A	10	9	8.5	405.45	141	3.05
P03	male	32	High	High	Low	268	1	Yes	Extrahepaptic	Extrahepaptic	Yes	F4	C	17.8	14.3	10.2	1376.04	8844	>1210
P04	male	48	High	High	Low	47	0	No	No	No	No	F4	A	10	7	7	259.7	6386	799
P05	male	49	High	High	High	1151	1	Yes	Multiple	Intrahepaptic	No	F4	C	5	4.5	3.5	41.7375	48	10.41
P06	male	74	High	High	High	881	0	Yes	Multiple	Intrahepaptic	Yes	F4	A	9.5	8	5	201.4	62360	8.74
P07	male	49	High	High	Low	168	1	Yes	Multiple	Intrahepaptic	Yes	F4	C	14	6	7	311.64	3426	183
P08	female	54	High	High	Low	71	1	Yes	Multiple	Intrahepaptic	Yes	F4	D	15	14	14	1558.2	12619	>1210
P09	male	67	High	High	High	195	0	Yes	Extrahepaptic	有	Yes	F4	D	13	10	7	482.3	37070	>1210
P10	male	54	High	High	High	1103	1	Yes	Multiple	Extrahepaptic	Yes	F4	C	15	11.8	8	750.48	6101	>1210
P11	male	64	High	High	High	882	1	Yes	Extrahepaptic	Intrahepaptic	Yes	F3	C	5	3.5	2.5	23.1875	436	>1210
P12	male	50	High	High	High	225	1	Yes	Multiple	Intrahepaptic	No	F4	C	6.5	6.5	4	89.57	113	>1210
P13	female	45	High	High	Low	583	1	Yes	Single	No	Yes	F4	C	1.2	1.2	1	0.7632	25	74.3
P14	male	68	High	High	Low	1072	0	No	No	No	Yes	F3	A1	9.5	7.4	6	223.554	3157	8.27
P15	male	55	High	High	High	1073	0	No	No	No	No	F4	A1	3.5	3	2.5	13.9125	453	45.72
P16	male	44	High	High	Low	6	0	No	No	No	No	F2	A1	5	6	4	63.6	2183	417
P17	male	60	High	High	High	89	0	No	No	No	Yes	F4	A1	1.5	1.5	1.5	1.78875	17	2.66
P18	male	61	High	High	Low	939	0	No	No	No	No	F4	A1	5.1	3.3	2.8	24.9757	83	2.13
P19	male	41	High	High	Low	918	0	No	No	No	No	F3	A1	3.5	3.2	3.5	20.776	262	2.04
P20	male	64	High	High	Low	907	0	Yes	Multiple	Intrahepaptic	Yes	F4	A2	7.5	4.3	3.2	54.696	8918	>1210
P21	male	69	High	High	Low	273	1	Yes	Multiple	Intrahepaptic	Yes	F4	A	4.3	2.5	4	22.79	1067	>1210
P22	male	50	High	High	Low	853	0	Yes	Multiple	Intrahepaptic	No	F4	B	3	2.5	2.3	9.1425	21	725
P23	male	53	High	High	High	771	0	No	No	No	Yes	F4	A1	2	1.5	1	1.59	756	342
P24	male	44	High	High	High	856	0	No	No	No	No	F4	A1	1.9	1.2	1.2	1.45008	28	2.17
P25	male	55	High	High	Low	551	1	Yes	Extrahepaptic	Extrahepaptic	Yes	F3	C	9.2	7.5	6	219.42	75000	>1210
P26	male	43	High	High	High	842	0	Yes	Single	No	No	F2	A1	5.1	3.3	2.8	24.9757	83	7.77
P27	male	65	Low	Low	Low	1289	0	No	No	No	No	F4	A	10	9	8.5	405.45	141	3.05
P28	male	60	Low	Low	Low	358	1	Yes	Extrahepaptic	Extrahepaptic	Yes	F4	D	12	8	6.7	340.896	5351	>1210
P29	male	65	Low	Low	Low	814	0	No	No	No	No	F4	A1	3.1	2.6	2.3	9.82514	879	1.56
P30	male	55	Low	Low	Low	630	0	No	No	No	Yes	F4	A	7	6	3.5	77.91	104	14.24
P31	male	44	Low	Low	Low	1146	0	Yes	Multiple	Intrahepaptic	Yes	F4	A4	2.5	2	1.8	4.77	36	735.2
P32	male	51	Low	Low	Low	153	0	No	No	Extrahepaptic	Yes	F3	B	11	10	9.3	542.19	42050	494
P33	female	45	Low	Low	Low	1164	0	No	No	No	No	F4	A1	2.5	2	2	5.3	42	3
P34	male	77	Low	Low	Low	842	1	Yes	Extrahepaptic	Extrahepaptic	Yes	F4	D	3.8	3.2	2.8	18.0454	1355	1.34
P35	male	50	Low	Low	Low	368	1	Yes	Multiple	Intrahepaptic	No	F4	A1	10	9	6	286.2	10880	9.56
P36	male	46	Low	Low	High	1056	0	No	No	No	No	F3	A1	3	2.5	2.3	9.1425	85	1175
P37	male	53	Low	Low	Low	1050	0	No	No	No	No	F2	A	4.5	4.3	4.2	43.0731	36	2.79
P38	male	48	Low	Low	Low	1026	0	No	No	No	Yes	F3	B	5	3.5	3.2	29.68	754	>1210
P39	male	65	Low	Low	Low	143	0	No	No	No	No	F4	A1	5	5	5	66.25	39	2.06
P40	male	45	Low	Low	Low	981	0	No	No	No	No	F4	A1	1.5	1.3	1.2	1.2402	38	20.3
P41	male	43	Low	Low	Low	407	1	Yes	Single	No	Yes	F4	A3	7.4	6.2	6.1	148.33	26637	2.61
P42	male	55	Low	Low	Low	842	0	No	No	No	Yes	F3	A1	4.1	3.3	3	21.5127	322	4.91
P43	male	48	Low	High	Low	982	1	Yes	Multiple	Intrahepaptic	Yes	F4	D	12	12	7	534.24	27684	5.16
P44	male	44	Low	High	Low	1269	0	No	No	No	No	F4	A	3.5	3.5	1.8	11.6865	218	20.71
P45	male	53	Low	High	Low	1246	0	Yes	Extrahepaptic	No	Yes	F4	C	3	3	2.5	11.925	35	7.79
P46	male	73	Low	High	Low	215	0	No	No	No	No	F4	A1	4.8	4.1	3.2	33.3773	666	8.06
P47	female	42	Low	High	Low	1166	0	No	No	No	No	F2	A1	3.7	3.5	2.5	17.1588	670	189
P48	female	60	Low	High	Low	1113	0	No	No	No	No	F4	A1	3.5	3	2.5	13.9125	453	3.33
P49	male	56	Low	High	High	640	0	Yes	Multiple	No	Yes	F3	B	4.2	2.8	2	12.4656	30	108.4
P50	male	56	Low	High	Low	931	0	Yes	Extrahepaptic	Extrahepaptic	Yes	F3	A1	2.5	2.2	2	5.83	33	13.3
P51	male	59	Low	High	Low	962	0	Yes	Multiple	Intrahepaptic	Yes	F2	A1	3.5	3.2	2	11.872	31	6.37
